# Supplementary material for: Effects of community-based interventions for stillbirths in sub-Saharan Africa: a systematic review and meta-analysis
Source: eClinicalMedicine. 2023 Dec 22;67:102386. doi: 10.1016/j.eclinm.2023.102386 (PMC10751841; doi:10.1016/j.eclinm.2023.102386)
Supplement: Data Extraction Sheet and Data From Included Studies [file mmc2.xlsx]

## Sheet: Community only
																			PRIMARY OUTCOMES
	id	title	authors_ yr	country	design	int_stra	stra1	stra2	stra3	stra4	stra5	stra6	stra7	stra8	int_type	typ1	typ2	typ3	typ4	ns_i	b_i	ne_i	sbr_i	ns_c	b_c	ne_c	sbr_c	or	rr	lci	upi	pval
	1	A Randomized 1Trial to Evaluate the Effect of Iodized Salt Exposure on Birth Outcome and Infant Development in Ethiopia	Mohammed 2016	Ethiopia	1	8	0	0	0	0	0	0	0	1	1	1	0	0	0	12	534	522		8	486	478		1.4		0.6	3.4
	2	Effects of quality improvement in health facilities and community mobilization through women's groups on maternal, neonatal and perinatal mortality in three districts of Malawi: MaiKhanda, a 1randomized controlled effectiveness trial.	Colbourn 2013	Malawi	1	2	0	1	0	0	0	0	0	0	3	0	0	1	0	274	10329	10055	27	316	10247	9931	31	0.81		0.65	1.02	0.078
	3	Impact of traditional birth attendant training in Mozambique: a controlled study.	Gloyd 2001	Mozambique	2	6	0	0	0	0	0	1	0	0	4	0	0	0	1	25	1652	1627	15	26	1352	1326	16	1.09		0.59	2.01
	4	Reducing maternal and neonatal deaths in rural Malawi : evaluating the impact of a community-based women's group intervention	Lewycka 2011	Malawi	1	2	0	1	0	0	0	0	0	0	3	0	0	1	0	195	9165	8970	21.3	167	9537	9370	17.5
	5	Mobile Phone Intervention Reduces Perinatal Mortality in Zanzibar: Secondary Outcomes of a 1Randomized Controlled Trial	Lund 2014	Tanzania	1	1	1	0	0	0	0	0	0	0	3	0	0	1	0	22	1300	1278	17	32	1236	1204		0.62		0.31	1.24
	6	Pregnancy outcomes and ethanol cook stove intervention: A randomized-controlled trial in Ibadan, Nigeria	Alexander 2018	Nigeria	1	8,4	0	0	0	1	0	0	0	1	3	0	0	1	0	4	162	158		7	162	155		0.6		0.2	1.9	0.38
	7	Effectiveness of community-based support for pregnant women living with HIV: A cohort study in South Africa	Fatti 2016	South Africa	4	4	0	0	0	1	0	0	0	0	3	0	0	1	0	4	264	260		45	841	796			0.27	0.1	0.76	0.007
	8	Reduced perinatal mortality following enhanced training of birth attendants in the Democratic Republic of Congo: a time-dependent effect.	Matendo 2011	DRC	1	6,7	0	0	0	0	0	1	1	0	4	0	0	0	1	65	2826	2761	23	85	3269	3184	26		0.88	0.48	1.61
	9	Community-based malaria screening and treatment for pregnant women receiving standard intermittent preventive treatment with sulfadoxine-pyrimethamine: A multicenter (the gambia, burkina faso, and benin) cluster-randomized controlled trial	Scott 2019	Gambia, Burkina Faso and Benin	1	4,7	0	0	0	1	0	0	1	0	2,3,4	0	1	1	1	47	2219	2172		39	2043	2004		1.05		0.64	1.72	0.855
	10	The effect of the community midwifery model on maternal and newborn health service utilization and outcomes in Busia County of Kenya: a quasi-experimental study	Shikuku 2020	Kenya	5	3,7,8	0	0	1	0	0	0	1	1	3,4	0	0	1	1	5	562	557		34	2707	2673
	11	Impact of ’free’ maternal health care policy on stillbirth and perinatal mortality in Ghana	Azaare 2022	Ghana	5	5	0	0	0	0	1	0	0	0	4	0	0	0	1	119		170		55		143
	12	Improving coverage of antenatal iron and folic acid supplementation and malaria prophylaxis through targeted information and home deliveries in Côte d’Ivoire: a cluster randomised controlled trial	Kone	cote d ivoire	1	2,4	0	1	0	1	0	0	0	0	1,3	1	0	1	0	17		468		9		222
	13	Prenatal fortified balanced energy-protein supplementation and birth outcomes in rural Burkina Faso: A randomized controlled efficacy trial	De kok	Burkina faso	1	4,8	0	0	0	1	0	0	0	1	1.3	1	0	1	0	17		862		16		893

## Sheet: Facility and Community 
																				PRIMARY OUTCOMES
id	title	authors_ yr	country	design	int_stra	stra1	stra2	stra3	stra4	stra5	stra6	stra7	stra8	stra9	int_type	typ1	typ2	typ3	typ4	ns_i	b_i	ne_i	sbr_i	ns_c	b_c	ne_c	sbr_c
1	Impact of the Saving Mothers, Giving Life approach on decreasing maternal and perinatal deaths in Uganda and Zambia.	Serbanescu 2019	Uganda and Zambia	5	4,5,8	0	0	0	1	1	0	0	1	0	3,4	0	0	1	1	3050	98579	95529		2147	57553	55406
2	Advancing Survival in Nigeria: A Pre-post Evaluation of an Integrated Maternal and Neonatal Health Program.	Sloan 2018	Nigeria	5	6,7,8	0	0	0	0	0	1	1	1	0	3,4	0	0	1	1	839	46617	45778	18	695	32933	32238	21.1
3	Effects of quality improvement in health facilities and community mobilization through women's groups on maternal, neonatal and perinatal mortality in three districts of Malawi: MaiKhanda, a 1randomized controlled effectiveness trial.	Colbourn 2013	Malawi	1	2,8,7	0	1	0	0	0	0	0	0	0	3	0	0	1	0	142	5249	5107	27.1	118	3356	3238	35.2
4	impact of a maternal and newborn health results-based financing intervention (RBF4MNH) on stillbirth: a cross-sectional comparison in four districts in Malawi	Makulini 2021	Malawi	3	7,9	0	0	0	0	0	0	1	0	1	4	0	0	0	1	52	1392	1340		15	1380	1365
5	Effect of personalized home-based support for pregnant women on pregnancy outcomes: a cluster randomized trial	Ilboudo 2022	Burkina faso	1	4,7	0	0	0	1	0	0	1	0	0	1	1	0	0	0	1	421	420		3	160	157

## Sheet: Variable details
Variable	Label				Study design		Intervention			intervention type
Int_type	type of intervention			1	Cluster Randomized Controlled Trial	1	Iodized salt distribution		1		1	Nutritional
ns_i	number of stillbirths in the intervention group			2	quasi experimental	2	Womens group		3		2	Prevention and management of infections (including HIV or Malaria)												Characteristics of interventions in included studies	Number of studies
b_i	denominator (total births) in intervention (post)			3	cross sectional	3	quality improvement				3	Behavioural (Educating for ANC4, Pollution, danger signs recognition)												Type of Intervention
sbr_i	stillbirth rate in intervention group			4	cohort	4	TBA training		4		4	Increasing access to skilled delivery at birth											1	Nutritional	3
ns_c	number of stillbirths in control			5	pre_post	5	Periodic TBA refresher training		4														2	Prevention and management of infections (including HIV or Malaria)	2
b_c	denominator (total births) (control/Pre)					6	TBA Supervision		4														3	health awareness and behavioural (Educating for ANC4, Pollution, danger signs recognition)	17
sbr_c	stillbirth rate in control group					7	TBA kits distribution		4				Place of intervention										4	Increasing access to skilled delivery at birth	15
or	odds ratio for indicator outcome in intervention versus control arm					8	Mobile messaging		3				Community only	Community and hospital										Intervention delivery strategy
rr	risk ratio for indicator outcome in intervention versus control arm					9	Call voucher system		3				13	5									1	mHealth	4
lci	lower 95% confidence interval					10	Clean cook ethanol stoves		3														2	Women groups/ peer counselling	3
uci	upper 95% confidence interval					11	Home visits		3														3	community Midwifery	1
pval	P value					12	Health Education		3														4	Home visits (including education, health screening and infection treatmet)	9
ne_i	no event intervention					13	training of community volunteers		4														5	Mass media	5
ne_c	no event control					14	Health worker training (Nurses, CHW, midwives)		4														6	TBA training	7
						15	periodic Health worker training (Nurses, CHW, midwives)		4														7	Volunteer and community Health worker training	8
						16	Mass media messaging		3														8	Community mobilisation (including advocacy, health sensitization, transport and emergency loan scheme)	13
						17	National health promotion policy implementation																9	Transport vouchers	1
						18	Malaria screening and treatment		2															*some studies have more than one type of intervention and may use one or more intervention delivery strategy
						19	community midwifery		4
						20	community sensitization		3
						21	peer counselling		3
